# Supplementary material for: Conversion of Short and Medium Chain Fatty Acids into Novel Polyhydroxyalkanoates Copolymers by Aeromonas sp. AC_01
Source: Materials (Basel). 2022 Jun 25;15(13):4482. doi: 10.3390/ma15134482 (PMC9267140; doi:10.3390/ma15134482)
Supplement: Supplementary file 1 [file materials-15-04482-s001.zip]

Archive with 1 entries (1 files):
- materials-1753321-supplementary.pdf
